# Supplementary material for: Enhancing Synthesis Efficiency in Microbial 1,5-Pentanediol Production Through Transcriptomics-Informed Metabolic Engineering of Escherichia coli
Source: Microorganisms. 2026 Mar 22;14(3):715. doi: 10.3390/microorganisms14030715 (PMC13028967; doi:10.3390/microorganisms14030715)
Supplement: Supplementary file 1 [file microorganisms-14-00715-s001.zip]

Archive with 1 entries (1 files):
- microorganisms-4217297-supplementary.pdf
